# Supplementary material for: Evaluation of dietary intake assessed by the Dutch self-administered web-based dietary 24-h recall tool (Compl-eat™) against interviewer-administered telephone-based 24-h recalls
Source: J Nutr Sci. 2017 Sep 19;6:e49. doi: 10.1017/jns.2017.45 (PMC5672320; doi:10.1017/jns.2017.45)
Supplement: Supplementary file 1 [file S2048679017000453sup.zip]

Archive with 2 entries (2 files):
- S2048679017000453sup002.pdf
- S2048679017000453sup001.pdf
